# Supplementary material for: The Relationship between Social Anhedonia and Perceived Pleasure from Food—An Exploratory Investigation on a Consumer Segment with Depression and Anxiety
Source: Foods. 2022 Nov 16;11(22):3659. doi: 10.3390/foods11223659 (PMC9689578; doi:10.3390/foods11223659)
Supplement: Supplementary file 1 [file foods-11-03659-s001.zip]

Archive with 1 entries (1 files):
- foods-1956568-supplementary.pdf
